# Supplementary material for: Characterization, Recombinant Production and Structure-Function Analysis of NvCI, A Picomolar Metallocarboxypeptidase Inhibitor from the Marine Snail Nerita versicolor
Source: Mar Drugs. 2019 Aug 29;17(9):511. doi: 10.3390/md17090511 (PMC6780499; doi:10.3390/md17090511)
Supplement: Supplementary file 1 [file marinedrugs-17-00511-s001.zip]

Archive with 27 entries (22 files):
- GCovaleda.MD-SupplemFile&HighResolFigs.25Aug/
- GCovaleda.MD-SupplemFile&HighResolFigs.25Aug/GCovaleda.MD-SupplFigs.300 dpi.2019VIII25/
- GCovaleda.MD-SupplemFile&HighResolFigs.25Aug/GCovaleda.MD-SupplFigs.300 dpi.2019VIII25/Figure S1.tif
- __MACOSX/
- __MACOSX/GCovaleda.MD-SupplemFile&HighResolFigs.25Aug/
- __MACOSX/GCovaleda.MD-SupplemFile&HighResolFigs.25Aug/GCovaleda.MD-SupplFigs.300 dpi.2019VIII25/
- __MACOSX/GCovaleda.MD-SupplemFile&HighResolFigs.25Aug/GCovaleda.MD-SupplFigs.300 dpi.2019VIII25/._Figure S1.tif
- GCovaleda.MD-SupplemFile&HighResolFigs.25Aug/GCovaleda.MD-SupplFigs.300 dpi.2019VIII25/Figure S2.tif
- __MACOSX/GCovaleda.MD-SupplemFile&HighResolFigs.25Aug/GCovaleda.MD-SupplFigs.300 dpi.2019VIII25/._Figure S2.tif
- GCovaleda.MD-SupplemFile&HighResolFigs.25Aug/GCovaleda.MD-SupplFigs.300 dpi.2019VIII25/Figure S3.tif
- __MACOSX/GCovaleda.MD-SupplemFile&HighResolFigs.25Aug/GCovaleda.MD-SupplFigs.300 dpi.2019VIII25/._Figure S3.tif
- GCovaleda.MD-SupplemFile&HighResolFigs.25Aug/GCovaleda.MD-SupplFigs.300 dpi.2019VIII25/Figure S4.tif
- __MACOSX/GCovaleda.MD-SupplemFile&HighResolFigs.25Aug/GCovaleda.MD-SupplFigs.300 dpi.2019VIII25/._Figure S4.tif
- GCovaleda.MD-SupplemFile&HighResolFigs.25Aug/GCovaleda.MD-SupplFigs.300 dpi.2019VIII25/Figure S5.tif
- __MACOSX/GCovaleda.MD-SupplemFile&HighResolFigs.25Aug/GCovaleda.MD-SupplFigs.300 dpi.2019VIII25/._Figure S5.tif
- GCovaleda.MD-SupplemFile&HighResolFigs.25Aug/GCovaleda.MD-SupplFigs.300 dpi.2019VIII25/Figure S6.tif
- __MACOSX/GCovaleda.MD-SupplemFile&HighResolFigs.25Aug/GCovaleda.MD-SupplFigs.300 dpi.2019VIII25/._Figure S6.tif
- GCovaleda.MD-SupplemFile&HighResolFigs.25Aug/GCovaleda.MD-SupplFigs.300 dpi.2019VIII25/Figure S7.tif
- __MACOSX/GCovaleda.MD-SupplemFile&HighResolFigs.25Aug/GCovaleda.MD-SupplFigs.300 dpi.2019VIII25/._Figure S7.tif
- GCovaleda.MD-SupplemFile&HighResolFigs.25Aug/GCovaleda.MD-SupplFigs.300 dpi.2019VIII25/Figure S8.tif
- __MACOSX/GCovaleda.MD-SupplemFile&HighResolFigs.25Aug/GCovaleda.MD-SupplFigs.300 dpi.2019VIII25/._Figure S8.tif
- GCovaleda.MD-SupplemFile&HighResolFigs.25Aug/GCovaleda.MD-SupplFigs.300 dpi.2019VIII25/Figure S9.tif
- __MACOSX/GCovaleda.MD-SupplemFile&HighResolFigs.25Aug/GCovaleda.MD-SupplFigs.300 dpi.2019VIII25/._Figure S9.tif
- __MACOSX/GCovaleda.MD-SupplemFile&HighResolFigs.25Aug/._GCovaleda.MD-SupplFigs.300 dpi.2019VIII25
- GCovaleda.MD-SupplemFile&HighResolFigs.25Aug/GCovaleda_CharacterizationNvCI_MD.SupplemMat.2019VIII25.F.docx
- __MACOSX/GCovaleda.MD-SupplemFile&HighResolFigs.25Aug/._GCovaleda_CharacterizationNvCI_MD.SupplemMat.2019VIII25.F.docx
- __MACOSX/._GCovaleda.MD-SupplemFile&HighResolFigs.25Aug
